# Supplementary material for: Large Enhancement of Photoluminescence Obtained in Thin Polyfluorene Films of Optimized Microstructure
Source: Polymers (Basel). 2024 Aug 11;16(16):2278. doi: 10.3390/polym16162278 (PMC11359287; doi:10.3390/polym16162278)
Supplement: Supplementary file 1 [file polymers-16-02278-s001.zip]

Archive with 1 entries (1 files):
- polymers-3134765-supplementary.pdf
